# Supplementary material for: Role of toll-like receptor 4 on the immune escape of human oral squamous cell carcinoma and resistance of cisplatin-induced apoptosis
Source: Mol Cancer. 2012 May 14;11:33. doi: 10.1186/1476-4598-11-33 (PMC3496658; doi:10.1186/1476-4598-11-33)
Supplement: Additional file 1 — Figure S1. HB and WSU-HN6 cells (5×105 ml-1) were stimulated with LPS (1 μg/ml) for 24 h, and then cytokine and chemokine in the supernatants were assayed using ELISA. Figure S2. LPS-induced secretion of cytokines was blocked by the specific p38 MAPK inhibitor PD169316. [file 1476-4598-11-33-S1.xls]

## Sheet: Plan1
Table 1 -Correlation between the clinicopathological features and the expressions of TLR4 and MyD88
	Characteristics	Case no.	TLR4 positive grade	Nonparametric tests value	P.value	MyD88 positive grade	Nonparametric tests value	P.value
	Tobacco
	Yes	8	1.50±0.92	Z=-0.101	0.919	1.37±0.74	Z=-0.565	0.572
	No	22	1.45±0.74			1.59±0.73
	Alcohol
	Yes	2	2.00±1.41	Z=-0.702	0.472	2.00±1.00	Z=-1.092	0.275
	No	28	1.43±1.74			1.5±0.74
	Sex
	Male	22	1.59±0.73	Z=-1.294	0.196	1.36±0.72	Z=-0.396	0.696
	Female	8	1.12±0.83			1.75±1.04
	Tumor site
	Oral cavity	20	1.55±0.82	c2=1.635 d.f.=3	0.652	1.45±0.64	c2=0.032 d.f.=3	0.999
	Gingiva	4	1.25±0.95			1.5±1.29
	Mouth floor	3	1.33±0.57			1.33±1.15
	Other	3	1.33±0.57			1.66±1.15
	Tumor stage
	T1	3	1.66±1.15	c2=1.698 d.f=3	0.637	1.66±0.57	c2=0.498 d.f.=3	0.919
	T2	14	1.57±0.75			1.35±0.74
	T3	6	1.50±0.83			1.50±1.04
	T4	7	1.14±0.69			1.57±0.97
	Nodal status
	N0	14	1.57±0.85	Z=-0.495	0.621	1.50±0.65	Z=-0.224	0.823
	N1	16	1.37±0.71			1.43±0.96
	Pathological differentiation grade
	Well	13	1.76±0.72	c2=8.014 d.f=2	0.018	1.61±0.76	c2=6.774 d.f.=2	0.034
	Moderatedly	13	1.61±0.50			1.69±0.75
	poorly	4	0.50±0.57			0.50±0.57
